# Supplementary material for: Blinatumomab-driven T-cell activation in αβ and γδ T-cell subsets: insights from in vitro assays
Source: Front Immunol. 2026 Feb 6;17:1739493. doi: 10.3389/fimmu.2026.1739493 (PMC12920462; doi:10.3389/fimmu.2026.1739493)
Supplement: Supplementary file 2 [file Table1.xlsx]

## Sheet: Tabelle1
Supplemental Table 1: Proportions of αβ (CD4 and CD8) T cells in PHA- and γδ T cells in Zole-expanded cultures after 14 days.
	used in	B-cell elimination and T-cell phenotyping					B-cell elimination
		Donor 1	Donor 2	Donor 3	Donor 4	Donor 5	Donor 6	Donor 7	Donor 8	Donor 9	Donor 10
	αβ in PHA	0.953	0.919	0.944	0.8952	0.802	0.885	0.99	0.93	0.84	0.95
	CD4 in PHA	0.128	0.311	0.273	0.0562	0.141
	CD8 in PHA	0.83	0.634	0.646	0.839	0.661
	γδ in Zole	0.801	0.803	0.844	0.892	0.971	0.948	0.87	0.96	0.91	-
