# Supplementary material for: Blinatumomab-driven T-cell activation in αβ and γδ T-cell subsets: insights from in vitro assays
Source: Front Immunol. 2026 Feb 6;17:1739493. doi: 10.3389/fimmu.2026.1739493 (PMC12920462; doi:10.3389/fimmu.2026.1739493)
Supplement: Supplementary file 5 [file Table4.xlsx]

## Sheet: Supplenental Table 4
Supplemental Table 4: Top 5 Genes and Abseqs that defined Cluster and Groupes used in scRNA experiment.
A Top Genes per Cluster			B Top Genes per Group			C AbSeq Expression
Gene	Cluster	Group	Gene	Group		Cluster	Group	CD4	CD8	TCR γδ	CD45RA	CCR7	CD25	CD127
UBE2C	0	CD8 proliferating	PASK	CD4 CM		0	CD8 proliferating	-	+	-	+/-	-	+	-
HMMR	0	CD8 proliferating	CD4	CD4 CM		1	CD4 naive	+	-	-	+	+	-	+/-
TYMS	0	CD8 proliferating	IL7R	CD4 CM		2	CD8 proliferating	-	+	-	-	-	+	-
TOP2A	0	CD8 proliferating	S1PR1	CD4 CM		3	CD4 EM	+	-	-	-	-	+	-
HLA-DQA1	0	CD8 proliferating	TRIB2	CD4 CM		4	CD8 TEMRA	-	+	-	+	-	-	+
IL4R	1	CD4 naive	CX3CR1	CD8 TEMRA		5	CD8 naive	-	+	-	+	+	-	+/-
BCL6	1	CD4 naive	KLRC3	CD8 TEMRA		6	γδ	-	-	+	+/-	-	-	+
LEF1	1	CD4 naive	DUSP2	CD8 TEMRA		7	CD8 EM	-	+	-	-	-	+/-	-
ITK	1	CD4 naive	IKZF2	CD8 TEMRA		8	CD8 TEMRA	-	+	-	+	-	-	-
CCR7	1	CD4 naive	CST7	CD8 TEMRA		9	CD4 CM	+	-	-	-	+/-	-	+
CCL3	2	CD8 proliferating	TYMS	CD8 proliferating		10	CD4 EM	+	-	-	-	+/-	+	+
ENTPD1	2	CD8 proliferating	HLA-DQA1	CD8 proliferating		11	CD8 EM	-	+	-	-	-	+	+/-
HLA-DRA	2	CD8 proliferating	UBE2C	CD8 proliferating		12	CD4 CM	+	-	-	-	+	-	+/-
HLA-DQA1	2	CD8 proliferating	HMMR	CD8 proliferating		13	γδ	-	+/-	+	+	-	-	-
TYMS	2	CD8 proliferating	TK1	CD8 proliferating
FOXP3	3	CD4 EM	IL4R	CD4 naive
CSF2	3	CD4 EM	BCL6	CD4 naive
IL2RA	3	CD4 EM	LEF1	CD4 naive
LTA	3	CD4 EM	ITK	CD4 naive
CLT4A	3	CD4 EM	CCR7	CD4 naive
DUSP2	4	CD8 TEMRA	FOXP3	CD4 EM
GZMK	4	CD8 TEMRA	CSF2	CD4 EM
KLRC3	4	CD8 TEMRA	IL2RA	CD4 EM
IL7R	4	CD8 TEMRA	CCR2	CD4 EM
CST7	4	CD8 TEMRA	CTLA4	CD4 EM
LEF1	5	CD8 naive	LEF1	CD8 naive
PECAM1	5	CD8 naive	PECAM1	CD8 naive
TXK	5	CD8 naive	TXK	CD8 naive
CD8B	5	CD8 naive	CD8B	CD8 naive
IL4R	5	CD8 naive	IL4R	CD8 naive
TRDC	6	gd	TRDC	gd
IL18RAP	6	gd	IL18RAP	gd
KLRC1	6	gd	KLRC1	gd
IL12RB2	6	gd	TARP-refseq	gd
TARP-refseq	6	gd	CX3CR1	gd
AURKB	7	CD8 EM	CD160	CD8 EM
CD160	7	CD8 EM	ENTPD1	CD8 EM
TOP2A	7	CD8 EM	AURKB	CD8 EM
HLA-DRB3	7	CD8 EM	CCL5	CD8 EM
GZMH	7	CD8 EM	CXCR6	CD8 EM
CX3CR1	8	CD8 TEMRA
ZNF683	8	CD8 TEMRA
IKZF2	8	CD8 TEMRA
KLRC3	8	CD8 TEMRA
CD300A	8	CD8 TEMRA
IL7R	9	CD4 CM
CD4	9	CD4 CM
PASK	9	CD4 CM
S1PR1	9	CD4 CM
IL32R	9	CD4 CM
RORC	10	CD4 EM
CCR2	10	CD4 EM
CD4	10	CD4 EM
KLRB1	10	CD4 EM
CXCR6	10	CD4 EM
CXCR6	11	CD8 EM
CD160	11	CD8 EM
ENTPD1	11	CD8 EM
KLRC4	11	CD8 EM
CCR5	11	CD8 EM
PASK	12	CD4 CM
TRIB2	12	CD4 CM
ICOS	12	CD4 CM
CD4	12	CD4 CM
CCR7	12	CD4 CM
TRDC	13	gd
CX3CR1	13	gd
ZNF683	13	gd
TARP-refseq	13	gd
IKZF2	13	gd
